# Supplementary material for: Strategy towards tailored donor tissue-specific pancreatic islet isolation
Source: PLoS One. 2019 May 10;14(5):e0216136. doi: 10.1371/journal.pone.0216136 (PMC6510438; doi:10.1371/journal.pone.0216136)
Supplement: S1 Table — (XLSX) [file pone.0216136.s005.xlsx]

## Sheet: Sheet1
	Fig. #	Mean	S.D	S.E	Statistical Method	P value	# samples
	Fig. 1				Kruskal-Wallis test Steel-Dwass test	*P<0.05
	Lewis
	5:1	1225.1	1008.2	381			7
	1:1	1799.2	753.4	284.7			7
	1:5	2254.9	555.4	209.9			7
	SD
	5:1	324.1	242.7	91.7			7
	1:1	944.6	248.5	93.9			7
	1:5	732.2	658.2	248.8			7
	Fig. 2B				Mann-Whitney U test	**P<0.01
	Lewis	20	4.6	0.82			32
	SD	22.8	3.1	0.53			35
	Fig. 2C				Mann-Whitney U test
	Lewis	0.94	0.61	0.11			31
	SD	0.99	0.58	0.1			35
	Fig. 3B				Mann-Whitney U test	**P<0.01
	Lewis	20	1.9	0.35			32
	SD	24.3	2.9	0.5			34
	Fig. 3C				Mann-Whitney U test
	Lewis	1	0.72	0.13			30
	SD	1.3	0.86	0.15			33
	Fig. 4A				Mann-Whitney U test
	Lewis	0.628	0.302	0.135			5
	SD	0.579	0.231	0.104			5
	Fig. 4B				Mann-Whitney U test
	Lewis	0.095	0.041	0.018			5
	SD	0.085	0.03	0.013			5
	Fig. 5B				Mann-Whitney U test
	Lewis	100	0	0			5
	SD	84.7	47.3	21.2			5
	Fig. 5D				Mann-Whitney U test
	Lewis	100	0	0			5
	SD	98	16.1	7.2			5
	Fig. 6A				Mann-Whitney U test	**P<0.01
	Lewis	1.467	1.102	0.39			8
	SD	3.546	1.534	0.543			8
	Fig. 6B				Mann-Whitney U test	**P<0.01
	Lewis	0.605	0.462	0.164			8
	SD	1.907	1.109	0.392			8
	Fig. 6C				Mann-Whitney U test
	Lewis	2.557	0.724	0.256			8
	SD	2.131	0.923	0.326			8
